# Supplementary material for: Starch synthase 4 is essential for coordination of starch granule formation with chloroplast division during Arabidopsis leaf expansion
Source: New Phytol. 2013 Aug 19;200(4):1064–75. doi: 10.1111/nph.12455 (PMC4283981; doi:10.1111/nph.12455)
Supplement: Fig S1 — Characterization of ss4 mutants. Fig. S2 Growth of ss4 roots. Fig. S3 Phenotypes of ss4sex1 mutants. Fig. S4 Expression of Agrobacterium glgA in ss3ss4 mutants. Fig. S5 Starch granules in arc x ss4 mutants. Fig. S6 Effects of inducing RNAi targeted at the SS4 gene. Fig. S7 SS4 coding sequence showing regions targeted by RNAi. Fig. S8 Transgenic ss4 plants expressing SS4. Fig. S9 Further characterization of heterozygous (SS4ss4) plants. Table S1 Oligonucleotide primers used in this study Table S2 Starch synthase activities and chlorophyll contents of ss4 mutants Table S3 ADPglucose contents of mature and immature leaves of ss4 mutants [file nph0200-1064-SD2.txt]

SUPPORTING INFORMATION 
 
Starch synthase 4 is essential for coordination of starch granule initiation with 
chloroplast division during Arabidopsis leaf expansion  
 
Matilda Crumpton-Taylor1,*, Marilyn Pike1,*, Kuan-Jen Lu2, Christopher M. Hylton1, Regina 
Feil3, Simona Eicke2, John E. Lunn3, Samuel C. Zeeman2 and Alison M. Smith1 
 
1John Innes Centre, Norwich Research Park, Norwich NR4 7UH, UK; 2Institute of 
Agricultural Sciences, Eidgenössische Hochschule Zürich, Universitätstr. 2, 8092 Zürich, 
Switzerland; 3Max-Planck Institute of Molecular Plant Physiology, Wissenschaftspark Golm, 
Am Mühlenberg 1, 14476 Potsdam-Golm, Germany.  
 
Author for correspondence: Alison M. Smith 
Tel: +44 (0)1603 450622; Email: alison.smith@jic.ac.uk 
 
 
  Table S1.  
Oligonucleotide primers used in this study.  
Primersused in the selection of arc mutants were as described in Crumpton-Taylor et al. 
(2012). Gene-specific sequences for Gateway® primers are in bold. 
 
Experiment Oligonucleotide Sequence 
ss4 mutant 
complementation 
with SS4 cDNA  
SS4CDNA_F  ATGACGACGAAGCTATCGAGC 
SS4CDNA_R CGTGCGATTAGGAACAGCTC 
GFP_pK7_F CTGTTGTAGTTGTACTCCAGCTTGTGC 
SALK096130_R GAATTTGCTTGGATGTTGAGGTTC 
 
Selection of 
ss4sex1mutant 
R1-4_F CGGAAGTAAAATCTTTTACAG 
R1-17_R AAGGATTATGGCGATGGAAAGGGT 
 
SS4 RNAi: 
pOpOff2(hyg)::S
S4A 
 
SS4_P4_F GGATTGGCACTGTTGAAGGT 
SS4_P4_R CCGGACTGAAGAAGCAACTC 
SS4 RNAi: 
pOpOff2(hyg)::S
S4B 
 
SS4_P6_F TTGGAGCGAGCATTTAATCA 
SS4_P6_R CTCACGTGCGATTAGGAACA 
Expression of 
glgA in ss3ss4 
pDONR221:: 
glgA 
 
glgA_F 
 
glgA_R 
GGGGACAAGTTTGTACAAAAAAGCAGGCTTG
ATGAATGTCCTTTCGGTTTCATC 
GGGGACCACT TTGTACAAGA AAGCTGGGTA 
TGGCCTTTCG AAATAAGCTG G 
TUBULIN as 
control in RNAi 
experiment 
TUB_F CCTGATAACTTCGTCTTTGG 
TUB_R GTGAACTCCATCTCGTCCAT 
 
 
  Table S2. 
Starch synthase activities and chlorophyll contents of ss4 mutants. 
Measurements were made on mature, non-flowering rosettes. Starch synthase activity was 
measured on freshly prepared leaf extracts bya modification of the resin method of Jenner et al. 
(1994).  
Values are means ± SE of measurements on five rosettes for each genotype.  
Genotype Soluble starch 
synthase activity 
(µmol min-1 g-1 
fresh weight)  
 
Chlorophyll content 
(mg g-1 fresh weight) 
Chlorophyll 
a:chlorophyll b ratio 
   
ss4-1 0.128 ± 0.006 0.66 ±0.02 2.80 ± 0.03 
ss4-3 0.140 ± 0.006 0.64 ±0.02 2.85 ± 0.08 
Wild-type 0.181 ± 0.007 1.09 ± 0.06 2.84 ± 0.04 
 
   
Table S3. 
ADPglucose contents of mature and immature leaves of ss4mutants. 
ADPglucose contents of two different ss4 T-DNA insertion mutants, and of mature and 
young leaves from the same, mature, non-flowering rosettes. Values are means ± SD of 
measurements on five plants for each genotype for the batch of plants in the upper part of the 
Table, and for five plants per genotype for the separately-grown batch of plants in the lower 
part of the Table.  
Genotype/tissue ADPglucose content 
(nmol g-1 fresh weight) 
  
ss4-1 rosette 42.4 ± 10.9 
ss4-3 rosette 43.6 ± 3.9 
Wild-type rosette 0.58 ± 0.41 
  
ss4-3, immature leaves 30.5 ± 11.2 
ss4-3, mature leaves 26.2 ± 12.5 
Wild-type, immature leaves 0.14 ± 0.10 
Wild-type, mature leaves 0.13 ± 0.08 
 Fi g ure S1
() Wild type mature Wild type
g
( a )
ss4-3
-  mature  
leaves
-  
immature leaves M
150
100
starch
8 3
sucrose
(b)
W
6
2W
g-1
FW
4
2
g-1
FW
mg 
2
1mg 
2
0 4 8 12 16 20 24
glucose
0 0
fructose120300
W W
80200
g-1
FW
g-1
FW
40100
µg 
g
µg 
g
00 0    4    8   12   16   20   24 0    4    8   12   16   20   24
Hours after dawn Hours after dawn
24 DAG 24
 after  dawn  after  dawn
( )
3
 DAG
28 DAG
31 DAG
28
31
Da
y
( c )
2.5
3  DAG
35 DAG 35
ys aft
e
1.5
2
ght (g)
42 DAG
49 DAG
42
49
er ger
m
0.5
1
Wei
g
56 DAG
63 DAG
56
63
minati
o
0
SS4S LD SS4G LD Col0 LD SS4S SD SS4G SD Col0 SD SS4S MD SS4G MD Col0 MD
 DAG
70 DAG 70
ss4-1 ss4-3 Col ss4-1 ss4-3 Col ss4-1 ss4-3 Col
on
77 DAG 7716 h light 8 h light 12 h light
                                          
(e)(d)Fig. S1 Characterization of ss4 mutants. (a) Immunoblot of an SDS-polyacrylamide
gel of ss4-3 mutant leaves and mature and young leaves of wild-type plants. M is yg
molecular mass markers, masses indicated in kDa. Each of the remaining lanes 
contains 40 µl extract from a separate plant All extracts contained the same mg   extract    . All  containedthe   
tissue per ml extraction medium. Equal loadings were confirmed by SDS-PAGE 
fll db CiIttBlTM tii fth t t ( t h )Thfollowe  y Coomassie InstantBlue stain ng o  the same ex rac s no  s own . The 
blot was probed with purified SS4 antibodies, raised against a unique 14-amino-acid 
peptide. (b)  Changes in starch, sucrose glucose and fructose over 24 h in mature, 
non-flowering rosettes grown under 12 h light, 12 h dark (darkness from 12 to 24 h gg
after dawn). Values are means of measurements on six rosettes, bars are SE. Open 
circles wild-type (Col) Filled triangles ss4 1 Filled squares ss4 3 (c) Fresh, wild  . Filled , - .  squares, - .  Fresh 
weights of rosettes of wild-type (Col) and ss4 mutant plants grown in three different 
li ht i d h t d t th ti i t i di t d Li ht 230 148 d 136g  reg mes an  arves e  a  e me po n s ndica e . Lightwas ,  an   
µmol quanta m-2 s-1 in 16 h, 12 h and 8 h light periods respectively.In the 16-h light 
period all genotypes flowered at 24 d. In the 12-h light period Col flowered at 35 d 
and ss4 mutants flowered at 42 d. In the 8-h light period Col flowered at 56 d and ss4gp
mutants at 77 d. Data are means of measurements on five rosettes, error bars are SE. 
(d) Scanning electron micrographs of starch granules from wild type (left) and ss4 Scanning       wild-    
(right) rosettes harvested at the end of the light period. Bar represents 5 µm. (e) 
Tiilti hf hll ll i t l f f 4Transmiss on e ec ron m crograp  o  a mesophyll ce  n a ma ure ea  o  a ss
rosette. Bar represents 2 µm. (a) (c)(b)
Fig. S2 Growth of ss4 roots. Seedlings 
were grown under sterile conditions in2139    sterile   
square polystyrene Petri dishes (100 x 15 
(f)(e)(d) mm) on 0.7% (w/v) agar containing the 
nutrients described in Haughn and 
Somerville (1986) with 1% (w/v) sucrose 
added Seeds were surface-sterilised and
16210224
. Seeds were surface   
sown on the agar medium in horizontal 
ro s After three da s in darkness at 4 C
(g)
16210224 w . After  day     , 
plates were placed vertically at 22 C 
120 under continuous illumination. (a) – (f) 
Iodine-stained root tips of wild-type (a)
80o
ts and ss4 mutant (b) - (f) grown on vertical agar plates in 16 h light 8 h dark at four
r of ro
o      ,   dark, atfour
days (a), (c), (e), or eight days (b), (d), (f) 
ft i ti N b i di t th
40umbe
r a er germ nation. um ers n ca e the 
deviation (degrees) of the apical 2.5 mm 
Nu from the vertical. Bars represent 50 µm. 
(g)Deviation from the vertical of the 
0
<10 0-20 0-30 0-40 0-50 >50
apical 2.5 mm of wild-type (dark gray) 
and ss4 (light gray) roots four days after
(h)
10 20 30 40
Degrees from vertical
   roots four   
germination. Measurements were on 175 
l t f h t (h) S dli fplan s o  eac  geno ype. (h) eedlings o  
wild-type (left) and ss4 mutant (right) 
plants eight days after germination on 
vertical agar plates. gp(a)
ss4                sex1              ss4sex1           Wild-type
(b)
50
40ight)
30sh we
i
-1
fre
s
20
mg g
-
10
arch (
m
0 14 18 28 58 sex1 ss4
St
a
    18     28         58         
Independent ss4sex1
mutant lines (c)
Fig. S3 Phenotypes of ss4sex1 mutants. (a) Appearance of wild-type, ss4, sex1 and 
ss4sex1 plants. Plants were of the same age and grown in the same conditions (12 h 
light, 12 h dark). (b) Starch contents of sex1 and ss4 plants and plants of four 12    Starchcontents     plants offour
independently-selected ss4sex1 mutant lines, at the end of the day (black) and the end 
of the night (white) Values are means of measurements on five or six rosettes Error  night . Va l u e s  are  ofmeasurements     rosettes. Error 
bars are SE. (c) Transmission electron micrograph of a young leaf of ss4sex1. Bar 
represents 10 µm. (a)
LBRB 35S YFP GScTP Basta R
(b)
chloro p h y llYFP-GS mergepy
() s
4
GS 5 3( c )
Col ss3s
s - 5 - 3
25 50 100 Col(c)
SS3
GS
SS1
1010ge
(d)
GS 2 2 GS 5 38
6
8
6centa
g - 2 - 2 - 5 - 3
6
4
6
4ve per
c
22
Relati
v
3   9   15  21   27  33  39   453   9   15  21   27  33  39   45
00R
Chain length(dp) Chain length(dp)
Fig. S4 Expression of Agrobacterium glgA in ss3ss4 mutants (a) A construct for constitutive S4    . (a)  constructfor  
35S-driven expression of GS fused to a chloroplast transit peptide (cTP and yellow fluorescent 
protein (YFP) was transformed into ss3ss4 mutants LB and RB: left and right T DNA borders (YFP) , was transformedinto . LB and    right -  . 
Basta®: sequence encoding the BASTA resistant enzyme phosphinothricin acetyl transferase. 
(b) Localization of YFP-GS in transformed ss3ss4 plants (line G-2-2). Confocal fluorescence 
micrographs showing YFP-GS (left), chlorophyll fluorescence (middle), and the merged gp ()
images (right). (c) GS and endogenous starch synthase activities detected by non-denaturing 
PAGE Soluble extracts of leaves were loaded onto native 7 5% polyacrylamide gels containingPAGE.  extractsofleaves    native .    
0.3% (w/v) glycogen. For wild-type (Col) and ss3ss4, lanes contain material from 100 µg fresh 
weight The three lanes for the GS expressing line contain material from 25 50 and 100 µg.  three  for  GS-   containmaterial  25, 50 and   
fresh weight. After electrophoresis and incubation in a medium containing 1 mM ADPG, 
activities were detected by iodine staining. GS and endogenous SS1 and SS3 activities are 
marked. Fig. S4 continued.
(d) Chain-length distribution of starch isolated from wild-type plants (black symbols) 
and ss3ss4 lines expressing Agrobacterium GS (grey symbols) Left GS-2-2 Right     symbols). , . Right, 
GS-5-3. Starch was debranched with isoamylase and pullulanase and analysed by 
HPAEC PAD Peak areas ere s mmed and the areas of indi id al peaks e pressed as-PA . Peak  w  u  and  areas  v u   x  as
a percentage of the total. Values are means ± SE of measurements on four (wild-type, 
GS-5-3) or three (GS-2-2) independent samples.(a) (b) arc3arc6ss4
(d) arc10ss4arc6ss4(c)
ss4(e) arc3ss4(f)
arc5ss4(g) Figure S 5Figure  S5Fi g ure S5 continued
12 a a c c a a e e a a a a
g
( h )
10
W
)
a   a c c
bb
dd
a    a e  e
b       b
c ddc
a         a
b   b
cc
a  a
b              b
cc
()
8
g⁻
¹ F
W dd
6
h (mg 
g
4
Starc
h f     f
ee g    gf     f e    edd
f     f
e e
0
2S
0
10
FW)
(i)
ss4
arc3 arc6 arc3ss4 arc6ss4(j)
8
g g
-1
F s
6
er (m
g
4
urnov
e
2
archt 0
W
T 
c3-2 s4 
b
ss4 c5-2 0-2c6-5 s4 
b
SS4 SS4s4 b SS4 s4b SS4
St
Col 
W
ar
c
rc
5-2s
ss
ar
c
arc1ar
c
rc6-5s
s
RC3-2
S
RC6-5
S
rc
3-2s
s
RC5-2
S
c10-2s
s
C10-2
S
arc arAR ARarc AR arc AR
C
Fig. S5 Starch granules and starch synthases in arc x ss4 mutants. Light micrographs of leaf 
sections [(a), (e) – (g): iodine stained, bars represent10 µm] and scanning electron  (e)      µm]  andscanningelectron
micrographs of starch granules from rosettes harvested at the end of the light period [(b) - (d): 
bars represent 5 µm] Note that starch granules are present in some chloroplasts of the double   . Note thatstarchgranulesare presentin some chloroplasts ofthe double 
mutants but not the ss4 mutant, and that granules of double mutants are more rounded than 
those of arc3, with some exceptionally large granules in double mutants. (a) Mature arc6ss4
leaf, stained with iodine solution. Bar represents 10 µm. (b)Starch granules of arc3. (c)pµ)g
Starch granules of arc6ss4 . (d) Starch granules of arc10ss4 . (e) Immature leaf of ss4. (f) 
Immature leaf of arc3ss4 (g) Immature leaf of arc5ss4 (h) Starch contents of leaves at the   .  Immature   .        
end of the day (black) and the end of the night (white) for wild-type, ss4 and arc mutant 
plants in arc x ss4 mutants (two independently selected line for each genotype designated a,    (twoindependently   for  ,   
and b), and in out-segregating wild-type plants from arc x ss4 crosses (e.g. ARC3-2SS4 ). 
Values are means of measurements on six to eightplants. Bars are SE. Values with the same 
letter are not statistically significantly different (p >0.05, Student’s t-test ). (i)Daily starch yg (p )()y
turnover in genotypes shown in (h). Turnover is end-of-day minus end-of-night starch 
contents calculated from (h) (j) Starch synthase activities detected by non-denaturing PAGE,   (h).     detected   . 
Soluble extracts of leaves (equivalent fresh weight in each lane) were loaded onto native 
75% polyacrylamide gels containing 0 3% (w/ v) glycogen For all genotypes except ss4 the7.5%    .3%  (w/  glycogen. For  genotypesexcept ,  
two lanes contain extracts from separate plants. After electrophoresis and incubation in a 
medium containing 1 mM ADPG, activities were detected by iodine staining. Note that band 
pattern and intensity is essentially the same in all genotypes.py yp(a)
WT RNAi line A
10012345678910
Day:
SS4
transcript
TUBULIN
transcript
WT RNAi li B 100
(c)(b)
ne B
Day 10 0 1 2 3 4 5 80nules0 1 2 3 4 5
60f gra
n
150
40
ber o
f
100
WT RNAi line A
10 0 1 2 3 4 5 0
20
Num
b
Day 0 1 2 3 4 5 0
.25 0.5 -1 .25 1.5 .75 -2 .25.75150
0 -0
.
.25 –
0
0.75 1 –1
.
.25 –
1
.5 –1
.
1.75 2 –2
.
.5 –0
.
100
WT Wild-type 0
. 1. 1.0.
Granule radius ( μm)
Day 10012345
150
100
Fig. S6 Effects of inducing RNAi targeted at the SS4 gene. (a) Examples of agarose gels 
fPCR d t f SS4 d TUBULIN f RNAi li A f hi h t i t l lofPCR pro uc s or  an  rom ne  , rom w c  ranscr p  eve s 
shown in Figure 7(a) were derived. The first harvest (day 0) was immediately prior to 
dexamethasone (dex) application, 10 h into a 12-h light period. Dex was applied daily at 
this time point for the next ten days.Each harvest was immediately prior to dexys. ves
treatment. Dex was also applied to wild-type (WT,not transformed) plants, which were 
harvested after 10 days of treatment The left lane shows size markers of 1000 800 600 after    .  The    sizemarkers  , ,  
and 400 bp from top to bottom. (b) Representative immunoblots of SDS-polyacrylamide
l f f ild RNAi AdRNAi Bl h d hidi dige s o  extracts o  w -type, Aand B plants, arveste  at t e ndicate  t mes 
after first application of dex. The positions ofmolecular mass markers are indicated at the 
right, in kDa. Each lane contains 40 µl extract from a separate plant. All extracts 
contained the same mg tissue per ml extraction medium. Experimental details are as in the    per   medium.   are   
(a). Each harvest was immediately prior to dex treatment on days 1-5; wild-type (WT) 
plants were also harvested on day 10 Blots were probed with purified SS4 antibodies    on day .  were probedwith   , 
raised against a unique 14-amino-acid peptide. These immunoblots are examples only.
Th i l l di l d i Fi 6( ) d i d f iblffe prote n eve s disp aye  n g. a  were er ve  rom immunoblots ofextracts of
six separate plants per genotype for each time point. (c) Radii, measured from scanning 
electron micrographs, of starch granules extracted from wild-type (diamonds), RNAi line 
A (triangles), RNAi line B (squares) and ss4 mutant (circles) rosettes at the end of the (triangles),        rosettes atthe  ofthe 
light period. Values are means of measurements on 250 granules for each genotype. ATG ACGACG A AGCTATCGAGCTTCTGTTTCTTAACCCATGGAT TAGCAGGAATCTCCTGCGAGAGAGAACATGGAAGTTCTCGT
CGATTTTTCTATCTCCCTTCTCGTCGATTAGTTTCTACTTCGTGTAAGATGCGACAACAACGTGGTTTCGACTCTAGTAAAAGACA
AGAGGTCAAGAAAGGCTCCCCTAAACCGATCCTATCTATAAATTC AGGTCTTCAGAGCAACAATGATGAGGAATCTGATCTGGA
GAATGGTTCTGCGGACAGTGTCCCGAGTCTTAAGTCAGATGC TGAAAAGGGTAGTAGTATTCATGGCAGCATAGATATGAATCA
TGCTGATGAGAATCTTGAAAAGAAAGA TGATATACAAACAACTGAAGTTACTCGG CGCAAGAGTAAAACTGCAAAGAAGAAAGG
GGAGAGTATTCATGCTACGATTGATATTGGACATGATGAT GGGAAGAATTTAGATAATATTACTGTGCCTGAGGTTGCAAAAGCT
TTGTCCCTTAACAAAAGTGAAGGCGAGCAGATTTCAGATGGA CAGTTTGGGGAACTAATGAC AATGATAAGAAGTGCAGAAAAA
AATATTCTTCGGCTTGATGAAGCACGGGCCACTGCTCTTGACGACCTTAACAAGATTCTTAGTGATAAGGAAGCGTTGCAGGGA
GAAATCAATGTCTTGGAAATGAAATTGTCTGAGACTGATGAAAG GATTAAAACTGCTGCTCAAGAGAAAGCACATGTAGAGCTTC
TGGAA G A ACA GTTAGAG A A G CTTCGTCATGAA ATG ATCTCCCCTATAGA A AGTG A TGGTTATGTTCTAGCTCTTAGCAAA G A G CT
TGAAACATTGAAGCTGGAGAATCTATCTTGAGAAACGATATAG AAATGCTTAAGTCAGAACTTGACAGTGTTAAAGATACCGGT
GAACGTGTGGTTGTGTTGGAAAAGGAGTGCTCCGGTTTGGAAT CTTCTGTAAAGGATTTGGAATCTAAGTTATCGGTTTCTCAG
GAAGATGTCTCGCAGCTTTCTACTCTTAAAATCGAATGCAC TGATCTATGGGCGAAGGTAGAGACTCTACAGCTGTTGTTAGATA
GAGCTACCAAACAAG CAGAG C AAGCAGTTATAGTG TTACAAC AGAACCAAGATCTAAGAAATAAGGTCGACAAAATTGAGGAAT
CACTTAAAGAAGCCAACGTTTATAAAGAATCTCAGAGAAAATTC AACAGTACAATGAGCTAATGCAACATAAGGTGACATTACT
TGAGGAGCGGCTCGAAAAGTCTGATGCAGAGATATTCTCAT ATGTTCAGTTATATCAAGAATCGATAAAAGAATTCCAGGAAACA
CTTGAAAGTTTGAAGGAAGAAAGCAAGAAA AAA TCAAGAGATGAACCGGTTGATGATA TGCCTTGGGATTATTGGAGTCGGTTA
CTTTAACTGTTGATGGATGGCTGCTTGAAAAGAAAATAGCAAG CAACGATGCTGACTTACTGAGAGACATGGTATGGAAGAAA
GATCGAAGAATTCATGATACCTATATTGACGTCAAAGATAAGAAT GAACGTGATGCCATCTCTGCATTTCTCAAGCTTGTCTCAT
CTCCAACAAGTTC AGGATTGTATGTCGTTCACATTGCAGCTG AGATGGCACCTGTAGCTAAGGTGGGAGGTTTGGGAGATGTTG
TGGCAGGTCTTGGTAAGGCATTGCAAAGAAAAGGTCATCTGGT GGAGATTATTCTTCCCAAATATGACTGTATGCAGTATGATC
GCGTGCGTGACTTAAGGGCTTTGGATACTGTTGTG GAGTCATATTTTGATGGGAAGTTATATAAAAACAAAATCT [GGATTGGCA
CTGTTGAAGGTTTACCTGTACATTTCATTGAACCTCAACATCCAAGCAAATTCTTCTGGAGAGGACAGTTTTATGGAGAGCAA
GATGATTTCAGACGCTTCTCGTATTTTAGCCGAGCTGCACTAGAGTTGCTTCTTCAGTCCGG]CAAAAAA CCCGACATCATACAT
TGTCATGACTGGCAAACAGCTTTTGTTGCGCCGCTGTATTGGGATCTGTATGCTCCAAAGGGATTAGATTCTGCAAGAATATGC
TTTACATGTCATAATTTTGAGTATCAAGGTACCGCGTC TGCT TCAG AATTGGGATCTTGCGGGCTTGATGTTAACCAGTTAAATA
GACCAGACAGAATGCAGGATCACTCGTCTGGAGATAGAGTC AATCCTGTTAAGGGCGCTATAATTTTCTCAAACATTGTAACAA
CCGTGTCCCCTACTTATGCACAAGAAG TTCGAACAGCTGAGGGAGGAAAA GGACTC CATTCAACACTCAATTTTCACTCCAAGA
A ATTCATTGG A ATCCTCAACGGCATTGACAC AGAT TCATGGA ATCCTGCCACCGACCCCTTCCTC A A GGCTCAGTTCAACGCTA
AAGATCTACAAGGGAAAGAAGAAAACAAACACGCCCTTAGAAAG CAGCTTGGACTTTCTTCAGCGG AGTCAAGACGGCCTTTG
GTTGGTTGCATAACAAGATTAGTACCACAGAAAGGAGTTCATCT AATCAGACATGCCATATACAGAACATTAGAGTTAGGTGGAC
AATTTGTACTTCTTGGTTCTAGCCCGGTTCCACATATTCAGAGGGAATTTGAAGGTATTGAACAACAGTTTAAAAGCCATGATCA
TGTCCGGTTGTTACTGAAGTACGATGAAG CTCTGTCTCATACGATTTACGCAGCCTCC GATTTGTTCATCATTCCGTCAATTTTT
GAGCCTTGTGGACTTACACAGATGATCGCTATGAGATATGGC TCCATTCCA ATTGCGCGAAAAACTGGAGGCTTAAATGACAGT
GTCTTCGACATTGATGATGATACAATACCAACACAGTTTCAAAATGGATTTACATTTCAAACCGCGGACGAACAGGGTTTCAATT
ATGCG [TTGGAGCGAGCATTTAATCACTACAAGAAAGATGAAGAGAAATGGATGAGACTTGTAGAGAAAGTGATGAGTATAG
ATTTCAGCTGGGGATCATCAGCTACACAATACGAAGAACTCTACACGAGATCAGTGTCCAGAGCAAGAGCTGTTCCTAATCG
CACGTGAG]
iSSS di h i i d b Ai i i hi hli h dFig. S7 4 co ng sequence s ow ng reg ons targete  y RN . Pr mer reg ons are g g te  
in red and the rest of the targeted sequence in blue. The first sequence is the target of the RNAi
in line A; the second is the target of the RNA in line B (see Figs 6, S6).200
(b)End of day    End of night(a)
200
ss4
mutant 100mutant
( c ) 14( c ) Wild-type
10
12 ss4Wild-
ght) 6
8type
h wei
g
2
4
510fres
h
12
14 17 4
0
5 . 10
mg g
-1
8
10
. 4
18.9
rch (
m
4
6
8
Sta
r
0
2
4
1 45 89 12 13 16 1 45 89 12 13 161 - 4     5 - 8   9 -   13 -
Leaf number 20.4
1 - 4     5 - 8   9 -   13 -
Fig. S8 Transgenic ss4 plants expressing SS4. (a)Starch contents of leaves of two pp
ss4 mutant lines expressing GFP-tagged SS4, atthe end of the day (black) and the 
end of the night (white) Leaf one is the youngest and leaf 16 the oldest leaf Values ofthe  . Leaf      leaf   oldestleaf. Va l u e s  
are means of measurements on four plants. Bars are SE. Note that the pattern of leaf 
t h t t ith t t l f i i il t th t f ild tltths arc  con en  w  respec  o ea  age s s m ar o tha  o  w -type plan s rather 
than ss4 plants (compare with Fig. 2b, c). (b) Immunoblot of an SDS-
polyacrylamide gel of extracts of rosettes of a wild-type plant and five lines of ss4
plants expressing GFP-tagged SS4. The positions of molecular mass markers are pp
indicated at the right, in kDa. Each lanecontains 60 µl extract from a separate 
plant All lanes are from the same gel and blots were developed together and for. All  are  the  , and  were developed   for
the same length of time. All extracts contained the same mg tissue per ml extraction 
di Th bl t b d ith ifi d SS4 tib di i d i t ime um. e o  was pro e  w  pur e   an o es, ra se  aga ns  a un que 
14-amino-acid peptide. SS4 appears as two bands in wild-type extracts (see Fig. 
S1a and Roldán et al., 2007). In the transgenic lines SS4 has reduced mobility 
because of its GFP tag (~30 kDa ). No band is present at this position in g( )p
immunoblots of extracts of ss4 mutants (see Figs 7, S1a). (c) Starch contents of 
wild-type leaves ss4 mutant leaves and leaves of two lines of ss4 plants ,  ,  leaves       
expressing GFP-tagged SS4 at the end of the day (black) and the end of the night 
( hit ) L f i th t d l f 16 th ld t l f V l fwhite . ea  one s e younges  an  ea   e o es  ea . a ues are means o  
measurements on four plants. Error bars are SE.) ( b )(a)
80
100 3
sity Mature l
Immature 
l (
μm
-3 ) ( b )
60 2
d inten
l eaves l eaves
olume 
20
40 1Ban
d
ule v
o
0 0U UL L Gran
u
Wild t SS4 4 4U pper 
band
U pper 
band
L ower 
band
L ower 
band
- t ype  ss   ss
( c )
12 12 12eight) Wild type ss4 SS4ss4
( c )
10 10 10
esh w
e -
6
8
6
8
6
8
g-1
fre
2
4
6
2
4
2
4
h (mg 
0
2
0
2
0
2
Starc
h
1-4   5-8   9-12 13-16 17+ 1-4   5-8   9-12 13-16 17+ 1-4   5-8   9-12 13-16 17+
Leaf number Leaf number Leaf number ( d ) ()4.0
ight)
( d )
8 a a
( e )
3.0
sh we 6
a        a
W
)
2.0g-1
fre
s
4g-1
FW
1.0h (mg 
g
2 b       b(mg 
g
0 . 0Starc
h
0
2
Starch 00S 1-4       5-8       9-12      13-16      17+
Leaf number 
0
-type 4ss4 4ss4
S
(f)
Wild
- s4
SS
4
0.4
g)
0.3h wt 
(
g
0.2e fres
h
Figure S9
01Rosett
e
0 . 1R
0
type4ss44ss4
Wild-
t
SS
4
ss
4Fig. S9 Further characterization of heterozygous (SS4ss4)plants. (a))p
Quantification of SS4 upper and lowe r band intensities from immunoblots as 
shown in Fig 7 for extracts of mature leaves and immature leaves Values in Fig. , for       leaves. Va l u e s  
(arbitrary units) are means of measurements for three independent heterozygous 
( hit ) ild t()ltEb SE (b) Vl f lwhite  or w -type (grey  p an s.  rror ars are .  Volumes o  granu es 
extracted from wild-type, SS4ss4 and mutant plants at the end of the day.Radii of 
between 319 and 2270 granules were measured per genotype, from SEM images, 
and volumes were calculated using the equations described in Crumpton-Taylor et gq
al. (2012). Error bars are SE. (c) Starch contents of leaves of wild-type, ss4 and 
SS4ss4 plants at the end of the day Leaf one is the youngest and leaf 16 the oldest    end   day.       leaf16 the  
leaf. Values are means of measurements on at least six rosettes. Error bars are SE. 
(d) St h t t f l f ild t (bl k) 4 (hit) dSS4 4 () arc  con en s o  eaves o  w - ype (blac , ss  (white  an  ss  (grey)
plants at the end of the night. Leaf one is the youngest and leaf 16 the oldest leaf. 
Values are means of measurements on at least six rosettes. Error bars are SE. (e) 
Starch contents of whole rosettes at the end of the day (black)and the end of the y(
night (white). Values are means of measurements on six rosettes. Error bars are SE. 
Values with the same letter are not statistically significantly different (p >0 05Va l u e s    same letterare     (p >0 .05, 
Student’s t-test). (f) Fresh weights of ro settes 25 d after germination. Values are 
f t 15 ( 4) 18 ( ild t ) 45 (h t t ) ttmeans o  measuremen s on  ss , 18 w - ype  or  e erozygo e  rosettes. 
Error bars are SE. 
